# Supplementary material for: Ganoderic Acid A Attenuates Pathological Cardiac Hypertrophy by Attenuating Inflammatory Responses
Source: Curr Issues Mol Biol. 2026 May 1;48(5):471. doi: 10.3390/cimb48050471 (PMC13204186; doi:10.3390/cimb48050471)
Supplement: Supplementary file 1 [file cimb-48-00471-s001.zip]

Archive with 1 entries (1 files):
- table S1.pdf
